# Supplementary material for: Association of polymorphisms in the erythropoietin gene with diabetic retinopathy: a case–control study and systematic review with meta-analysis
Source: BMC Ophthalmol. 2022 Jun 4;22:250. doi: 10.1186/s12886-022-02467-y (PMC9167513; doi:10.1186/s12886-022-02467-y)
Supplement: Supplementary file 2 — Additional file 2: Table S6. Quality assessment of included studies in the meta-analysis according to the Newcastle–Ottawa Scale (NOS). [file 12886_2022_2467_MOESM2_ESM.xlsx]

## Sheet: Scoring quality assessment
Supplementary Table S6 Quality assessment of included studies in the meta-analysis according to the Newcastle-Ottawa Scale (NOS)
NOS quality assessment	Selection				Comparability	Exposure			Total score
Study/Item	1) Is the case definition adequate?	2) Representativeness of the cases	3) Selection of controls	4) Definition of controls	1) Comparability of cases and controls on the basis of the design or analysis	1) Ascertainment of exposure	2) Same method of ascertainment for cases and controls	3) Non-Response rate
Tong et al. (2008)	1	1	1	1	1	1	1	0	7
Abhary et al. (2010)	1	1	1	1	2	1	1	0	8
Balasubbu et al. (2010)	1	1	1	1	1	1	1	0	7
Yang et al. (2014)	1	1	1	1	2	1	1	0	8
Song et al. (2015)	1	1	1	1	2	1	1	0	8
Fan et al. (2016)	1	1	1	1	2	1	1	0	8
Montesanto et al. (2018)	1	1	1	1	2	1	1	1	9
Kaur et al. (2021)	1	1	1	1	2	1	1	0	8
Mankoc Ramus et al. (2021)	1	1	1	1	2	1	1	0	8

## Sheet: Coding manual for case-control
NEWCASTLE - OTTAWA QUALITY ASSESSMENT SCALE
	CASE-CONTROL STUDIES
Available at http://www.ohri.ca/programs/clinical_epidemiology/oxford.asp
Note: A study can be awarded a maximum of one star for each numbered item within the Selection and Exposure categories. A maximum of two stars can be given for Comparability.
Selection
1) Is the case definition adequate?
a) yes, with independent validation - 1					a) Requires some independent validation (e.g. >1 person/record/time/process to extract information, or reference to primary record source such as x-rays or medical/hospital records).
b) yes, eg record linkage or based on self reports - 0					b) Record linkage (e.g. ICD codes in database) or self-report with no reference to primary record.
c) no description - 0					c) No description.
2) Representativeness of the cases
a) consecutive or obviously representative series of cases - 1					a) All eligible cases with outcome of interest over a defined period of time, all cases in a defined catchment area, all cases in a defined hospital or clinic, group of hospitals, health maintenance organisation, or an appropriate sample of those cases (e.g. random sample).
b) potential for selection biases or not stated - 0					b) Not satisfying requirements in part (a), or not stated.
3) Selection of controls					This item assesses whether the control series used in the study is derived from the same population as the cases and essentially would have been cases had the outcome been present.
a) community controls - 1					a) Community controls (i.e. same community as cases and would be cases if had outcome).
b) hospital controls - 0					b) Hospital controls, within same community as cases (i.e. not another city) but derived from a hospitalised population.
c) no description - 0					c) No description.
4) Definition of controls
a) no history of disease (endpoint) - 1					a) If cases are first occurrence of outcome, then it must explicitly state that controls have no history of this outcome. If cases have new (not necessarily first) occurrence of outcome, then controls with previous occurrences of outcome of interest should not be excluded.
b) no description of source - 0					b) No mention of history of outcome.
Comparability
1) Comparability of cases and controls on the basis of the design or analysis												A maximum of 2 stars can be allotted in this category
a) study controls for _______________ (Select the most important factor.) - 1												Either cases and controls must be matched in the design and/or confounders must be adjusted for in the analysis. Statements of no differences between groups or that differences were not statistically significant are not sufficient for establishing comparability. Note: If the odds ratio for the exposure of interest is adjusted for the confounders listed, then the groups will be considered to be co…
b) study controls for any additional factor - 1 (This criteria could be modified to indicate specific control for a second important factor.)												There may be multiple ratings for this item for different categories of exposure (e.g. ever vs. never, current vs. previous or never). Age = 1, Other controlled factors = 1.
Exposure
1) Ascertainment of exposure					Allocation of stars as per rating sheet.
a) secure record (eg surgical records) - 1
b) structured interview where blind to case/control status - 1
c) interview not blinded to case/control status - 0
d) written self report or medical record only - 0
e) no description - 0
2) Same method of ascertainment for cases and controls
a) yes - 1
b) no - 0
3) Non-Response rate					Allocation of stars as per rating sheet.
a) same rate for both groups - 1
b) non respondents described - 0
c) rate different and no designation - 0
